# Supplementary material for: An analysis of the use of genomic DNA as a universal reference in two channel DNA microarrays
Source: BMC Genomics. 2005 May 8;6:66. doi: 10.1186/1471-2164-6-66 (PMC1142311; doi:10.1186/1471-2164-6-66)
Supplement: Additional File 1 — Microarray data in a tab-delimited text format with arbitrary gene identifiers for the S. coelicolor genes. [file 1471-2164-6-66-S1.txt]

Gene ID	Sample 1 Intensity	Sample 2 Intensity	Ratio from direct comparison	Ratio from indirect comparison
SC 1	2274	2129	0.157	0.047
SC 2	958	960	0.177	0.306
SC 3	677	388	0.781	0.843
SC 4	1260	1354	-0.065	-0.116
SC 5	517	362	0.219	0.515
SC 6	530	526	0.094	0.184
SC 7	596	379	0.052	-0.144
SC 8	951	601	-0.028	0.004
SC 9	2247	2097	0.326	0.167
SC 10	339	383	-0.055	0.082
SC 11	556	553	-0.120	-0.190
SC 12	1100	1260	-0.115	-0.159
SC 13	548	407	0.366	0.365
SC 14	1027	602	-0.022	-0.359
SC 15	735	670	-0.009	-0.210
SC 16	585	657	-0.252	0.055
SC 17	415	406	0.053	0.187
SC 18	1684	1395	-0.149	0.016
SC 19	826	874	-0.196	-0.093
SC 20	294	294	-0.216
SC 21	467	462	-0.118	-0.680
SC 22	1678	1562	0.394	0.486
SC 23	1546	1570	-0.045	0.054
SC 24	519	519	0.568	0.671
SC 25	355	404	-0.166	-0.118
SC 26	585	458	-0.160
SC 27	219	194	0.357	0.485
SC 28	1208	1257	-0.087	-0.272
SC 29	503	559	0.000	-0.043
SC 30	651	651	0.104	-0.009
SC 31	683	929	0.018	0.142
SC 32	634	455	0.314	0.319
SC 33	605	605	-0.164	-0.437
SC 34	501	409	0.051	-0.054
SC 35	724	573	0.002	0.189
SC 36	650	798	-0.162	-0.091
SC 37	497	404	-0.064	-0.224
SC 38	425	297	0.213
SC 39	1025	668	0.099	0.147
SC 40	772	975	-0.275	-0.301
SC 41	657	800	-0.252	-0.253
SC 42	1571	1956	-0.443	-0.860
SC 43	1645	1521	0.097	0.011
SC 44	975	1228	-0.292	-0.374
SC 45	1133	1210	-0.156	-0.349
SC 46	1399	856	-0.043	0.059
SC 47	1323	909	0.019	0.086
SC 48	409	506	-0.165	-0.256
SC 49	629	498	0.349	0.264
SC 50	561	2064	-1.633	-1.633
SC 51	1885	1850	0.097	0.017
SC 52	2016	1931	0.196	0.094
SC 53	456	587	-0.136	-0.131
SC 54	433	400	0.127	0.624
SC 55	1666	1666	0.661	0.891
SC 56	447	352	0.066	-0.081
SC 57	661	945	-0.484	-0.484
SC 58	1469	1248	0.206	0.320
SC 59	583	668	0.014	0.169
SC 60	748	814	0.080	0.116
SC 61	809	483	-0.094	-0.180
SC 62	1053	1434	0.008
SC 63	1043	1258	-0.106	-0.207
SC 64	795	955	-0.084	-0.028
SC 65	775	794	-0.090	-0.053
SC 66	1700	1719	-0.047	0.166
SC 67	1224	1265	-0.060	-0.186
SC 68	525	637	0.000	-0.036
SC 69	605	605	-0.159	-0.073
SC 70	501	564	-0.041	-0.044
SC 71	1599	1631	-0.267	-0.351
SC 72	462	346	-0.305	-0.348
SC 73	1539	1258	0.093
SC 74	707	716	-0.116
SC 75	829	1013	-0.036	-0.180
SC 76	1148	1114	0.359	0.511
SC 77	603	479	0.086	0.225
SC 78	1501	922	-0.095	-0.008
SC 79	1023	1028	-0.100	-0.378
SC 80	555	826	-0.273	-0.373
SC 81	976	1515	-0.536	-0.494
SC 82	494	418	0.129	0.488
SC 83	318	283	0.209
SC 84	960	653	0.287	0.546
SC 85	1126	987	-0.036	-0.466
SC 86	551	519	0.140	0.167
SC 87	875	759	-0.043	0.190
SC 88	473	413	0.162	0.720
SC 89	632	649	0.080	-0.136
SC 90	789	596	-0.052	-0.063
SC 91	761	853	-0.241	-0.231
SC 92	2029	1968	0.049	-0.025
SC 93	1133	1121	0.115	0.043
SC 94	1971	1563	0.131	0.063
SC 95	1033	925	0.099	0.232
SC 96	399	432	0.066	0.087
SC 97	1075	746	0.255	0.449
SC 98	685	676	0.109
SC 99	893	777	0.087	0.098
SC 100	1465	1666	-0.098	0.165
SC 101	2056	2127	-0.026	-0.224
SC 102	910	506	0.135	0.176
SC 103	349	309	0.355	0.288
SC 104	418	395	-0.100	0.079
SC 105	1169	791	0.734	1.085
SC 106	4865	1573	1.721	2.099
SC 107	1210	487	-0.050	0.203
SC 108	322	339	0.006	-0.075
SC 109	395	371	-0.084	-0.323
SC 110	1112	968	0.188	0.151
SC 111	1113	996	0.044
SC 112	478	596	-0.067	-0.148
SC 113	701	781	0.017	0.133
SC 114	444	484	0.202	0.123
SC 115	401	467	-0.292	-0.565
SC 116	2144	1844	-0.031	-0.108
SC 117	1007	1007	0.142	0.143
SC 118	2538	2152	0.296	0.437
SC 119	1974	3432	-0.682	-0.741
SC 120	336	349	0.162	0.438
SC 121	1387	1125	0.097	0.121
SC 122	494	457	0.024	0.681
SC 123	469	585	-0.038	0.051
SC 124	1033	1001	-0.055	-0.007
SC 125	612	597	-0.061	-0.060
SC 126	1023	995	0.390	0.813
SC 127	2556	2282	0.166	0.170
SC 128	1065	1168	-0.124	-0.124
SC 129	998	904	-0.053	-0.195
SC 130	386	372	-0.009	0.059
SC 131	477	489	-0.198	-0.342
SC 132	778	791	0.322	0.009
SC 133	351	387	-0.115	-0.175
SC 134	412	442	0.020	0.057
SC 135	1007	953	0.146
SC 136	624	1295	0.272	0.616
SC 137	1084	694	0.151	0.174
SC 138	788	752	-0.029	-0.284
SC 139	790	871	-0.208
SC 140	1106	870	0.220	0.325
SC 141	654	538	0.368	0.507
SC 142	2115	1491	0.825	1.346
SC 143	692	535	0.331	0.393
SC 144	953	968	-0.009	0.092
SC 145	562	572	0.164	0.072
SC 146	1532	1163	0.165	0.008
SC 147	631	554	0.030	0.167
SC 148	1098	1066	0.364	0.599
SC 149	447	398	0.019	0.394
SC 150	1142	1323	0.109	0.018
SC 151	763	617	0.142	0.142
SC 152	463	545	0.165	0.115
SC 153	881	891	0.201	0.425
SC 154	1282	1130	-0.034	-0.014
SC 155	551	428	0.288
SC 156	748	757	0.246	0.767
SC 157	266	274	0.196	0.515
SC 158	1081	1165	0.047	-0.093
SC 159	938	1368	-0.238	-0.154
SC 160	2085	1791	-0.059	0.086
SC 161	1512	1290	-0.153	-0.291
SC 162	528	446	0.186	0.109
SC 163	1621	1028	0.079	-0.111
SC 164	1109	943	0.047	0.075
SC 165	1097	1027	-0.005	-0.224
SC 166	1214	1021	0.080	0.151
SC 167	2404	2329	-0.031	0.158
SC 168	951	947	-0.279	-0.101
SC 169	1369	1497	0.020	-0.013
SC 170	522	419	0.181	0.232
SC 171	2289	1736	0.271	0.257
SC 172	968	574	0.203	0.382
SC 173	1191	936	0.455	0.635
SC 174	410	315	0.533	1.040
SC 175	1081	1458	0.029	0.185
SC 176	1793	1828	0.073	0.475
SC 177	2336	1259	0.034	0.134
SC 178	2221	1163	1.365	1.733
SC 179	1429	1059	0.061	0.110
SC 180	889	730	-0.029	0.163
SC 181	663	662	0.004
SC 182	674	531	0.750	0.869
SC 183	735	561	-0.074	-0.149
SC 184	893	735	0.057	0.041
SC 185	695	637	0.396	0.397
SC 186	1417	1135	0.318	0.427
SC 187	426	334	0.345
SC 188	1875	1393	0.255	0.366
SC 189	1485	1523	-0.068	-0.305
SC 190	639	693	-0.204	-0.958
SC 191	914	768	0.234	0.417
SC 192	2455	1276	0.100	0.413
SC 193	780	683	0.112	0.203
SC 194	657	666	-0.019	0.143
SC 195	2394	3472	-0.090	-0.027
SC 196	500	579	-0.135	-0.508
SC 197	1299	1498	-0.071	-0.213
SC 198	1325	1214	0.034	-0.097
SC 199	1156	770	-0.261	-0.345
SC 200	552	559	-0.082	-0.103
SC 201	1878	1477	0.139	0.587
SC 202	677	535	0.041	-0.202
SC 203	637	948	-0.395	-0.370
SC 204	308	334	-0.405	-0.322
SC 205	1773	1388	0.167	0.350
SC 206	1237	1051	-0.046	-0.298
SC 207	1720	1530	0.092	0.118
SC 208	427	441	-0.071	-0.050
SC 209	496	530	0.276	0.318
SC 210	254	257	-0.165	0.016
SC 211	825	808	0.090	-0.158
SC 212	543	790	-0.418	-0.513
SC 213	1343	994	-0.123	0.002
SC 214	814	814	0.294	0.333
SC 215	529	576	-0.040	0.198
SC 216	1716	1554	-0.125	-0.416
SC 217	2223	2652	-0.105	-0.328
SC 218	1356	1564	-0.371	-0.432
SC 219	4454	4452	-0.027	-0.308
SC 220	4227	5995	-0.143	-0.406
SC 221	1036	2032	-0.496	-0.562
SC 222	1399	1361	-0.017	-0.011
SC 223	483	425	0.254	0.094
SC 224	559	550	-0.074	0.013
SC 225	2318	3610	-0.609	-0.744
SC 226	457	550	0.021	0.012
SC 227	1861	1708	0.258	0.113
SC 228	750	1123	-0.551	-0.826
SC 229	832	2003	-1.026	-1.733
SC 230	1812	2556	-0.419	-0.641
SC 231	2371	2669	0.069	-0.347
SC 232	552	815	-0.414	-0.511
SC 233	744	1044	-0.263	-0.399
SC 234	1893	2063	-0.043	-0.074
SC 235	2657	1706	0.121	0.232
SC 236	544	603	0.095	0.134
SC 237	1591	1336	0.057	-0.114
SC 238	865	972	0.075	-0.398
SC 239	391	486	-0.181	-0.232
SC 240	3677	1612	1.030	1.060
SC 241	858	1006	-0.324	-0.305
SC 242	648	764	0.014	-0.038
SC 243	838	822	0.020	0.053
SC 244	1518	782	0.238	0.214
SC 245	473	473	-0.227	-0.171
SC 246	1133	533	0.035	0.256
SC 247	2113	2649	0.215	0.029
SC 248	605	824	0.210	-0.060
SC 249	1507	1971	-0.447	-0.625
SC 250	1682	1417	-0.069	-0.196
SC 251	775	670	0.179	0.276
SC 252	1040	812	0.129	0.052
SC 253	614	626	-0.203	-0.299
SC 254	1903	1787	0.019	-0.187
SC 255	493	493	0.046	0.066
SC 256	2737	1939	0.240	0.076
SC 257	430	566	-0.173	-0.174
SC 258	1626	1418	0.247	0.482
SC 259	1653	1422	0.282	0.286
SC 260	786	1444	-0.435	-0.478
SC 261	1112	854	0.231	0.240
SC 262	705	654	0.090	0.166
SC 263	1306	984	-0.021	0.033
SC 264	1378	1492	-0.159	0.030
SC 265	388	372	-0.023	-0.448
SC 266	1521	1631	0.049	-0.111
SC 267	582	679	-0.462	-0.401
SC 268	6090	1680	2.405	2.544
SC 269	2381	1802	0.621	0.519
SC 270	483	484	0.208	0.242
SC 271	1186	1404	-0.034	-0.095
SC 272	1492	1119	0.168	0.324
SC 273	736	724	-0.270	-0.260
SC 274	1821	1867	0.232	0.405
SC 275	1109	1050	0.133	0.337
SC 276	1590	1576	-0.064	-0.266
SC 277	582	553	0.100	0.019
SC 278	1308	1963	0.316	0.307
SC 279	1499	1037	-0.005	0.012
SC 280	835	723	-0.045	-0.066
SC 281	562	569	0.032	0.047
SC 282	1691	859	0.022	0.247
SC 283	1808	1765	0.109	-0.070
SC 284	1361	1023	0.356	0.484
SC 285	914	780	0.022	0.009
SC 286	1250	1340	-0.103	-0.120
SC 287	967	576	-0.041	0.126
SC 288	862	844	-0.007	0.137
SC 289	816	574	0.280	0.489
SC 290	854	735	0.125	0.106
SC 291	1260	1386	0.260	0.291
SC 292	3781	911	2.004	2.497
SC 293	14706	13135	0.367	0.248
SC 294	1270	1457	-0.109	-0.311
SC 295	861	767	0.060	0.098
SC 296	1411	1138	0.151	0.185
SC 297	575	557	0.049	0.662
SC 298	377	430	-0.023	-0.023
SC 299	789	796	-0.202	-0.251
SC 300	1104	1013	0.012	-0.235
SC 301	1715	1928	0.097	0.065
SC 302	1503	1454	-0.100	0.005
SC 303	1250	1283	0.040	0.146
SC 304	1462	1429	0.123	0.095
SC 305	2385	1979	0.247	0.071
SC 306	957	788	0.084	0.156
SC 307	444	649	-0.360	-0.400
SC 308	2053	2175	0.072	0.450
SC 309	612	692	-0.002	0.000
SC 310	3066	2858	0.328	0.138
SC 311	456	392	0.024	0.063
SC 312	528	456	0.208
SC 313	1441	1898	-0.145	-0.135
SC 314	545	609	0.180	0.230
SC 315	1037	950	0.169	0.268
SC 316	1075	1001	0.077	0.091
SC 317	555	550	0.008	0.121
SC 318	1714	1519	0.079	0.001
SC 319	2308	1515	0.021	0.212
SC 320	764	838	-0.284	-0.309
SC 321	845	754	0.433	0.579
SC 322	1575	1344	-0.263	-0.525
SC 323	878	1069	-0.073	-0.290
SC 324	1996	2041	-0.125	-0.315
SC 325	1397	1578	-0.052	0.033
SC 326	1375	927	-0.065	0.282
SC 327	592	724	-0.015	0.004
SC 328	685	788	-0.079	0.159
SC 329	1475	1004	-0.091	-0.015
SC 330	565	623	-0.262	-0.521
SC 331	1129	1162	0.020	-0.217
SC 332	780	547	0.152	-0.138
SC 333	3149	2779	0.215	0.115
SC 334	749	906	-0.290	-0.233
SC 335	992	877	0.258
SC 336	550	552	0.114	0.124
SC 337	2676	1826	0.339	0.531
SC 338	877	870	0.125	0.122
SC 339	491	482	0.053	0.235
SC 340	783	781	-0.036	0.056
SC 341	1232	1277	0.186	0.342
SC 342	493	493	0.276	0.467
SC 343	1568	1583	0.622	0.994
SC 344	2087	1539	1.237	1.561
SC 345	1586	1083	0.833	1.000
SC 346	2303	945	0.638	0.949
SC 347	828	536	0.847	1.060
SC 348	903	871	0.095	0.178
SC 349	1276	965	0.482	0.723
SC 350	1243	788	0.379	0.489
SC 351	721	610	0.794	0.967
SC 352	587	587	0.271	0.369
SC 353	974	841	0.077	0.053
SC 354	1083	911	0.443	0.702
SC 355	1325	727	1.037	1.357
SC 356	1108	901	0.523	0.468
SC 357	1368	1157	0.497	0.841
SC 358	1306	505	0.632	0.958
SC 359	1106	363	0.420	0.633
SC 360	1064	1021	0.706	0.911
SC 361	871	841	0.479	0.597
SC 362	479	479	0.633	0.712
SC 363	1475	1600	-0.065	-0.202
SC 364	2919	1323	0.156	0.271
SC 365	1379	802	-0.124	0.134
SC 366	1933	1300	-0.134	-0.151
SC 367	1661	1661	0.431	0.468
SC 368	855	833	-0.149	0.025
SC 369	760	558	-0.238	-0.118
SC 370	2274	1617	0.114	0.217
SC 371	1500	1845	0.150	0.387
SC 372	425	441	0.064	0.043
SC 373	540	642	-0.170	-0.079
SC 374	864	1293	-0.459	-0.464
SC 375	835	766	-0.122	-0.265
SC 376	358	373	-0.276	-0.363
SC 377	1062	1055	0.048	0.136
SC 378	2569	2096	0.089	0.019
SC 379	2030	1690	0.115	0.180
SC 380	668	634	-0.047	-0.040
SC 381	1627	1145	0.003	-0.141
SC 382	1041	899	0.034	0.045
SC 383	1470	1284	0.164
SC 384	3273	1569	0.062	0.213
SC 385	510	623	-0.197	-0.246
SC 386	691	481	0.002	-0.388
SC 387	1205	985	0.167	0.285
SC 388	535	469	0.188	0.394
SC 389	765	722	0.114	0.137
SC 390	1034	916	0.082	-0.036
SC 391	2063	1752	0.132	0.066
SC 392	967	924	-0.189	-0.124
SC 393	833	833	0.200	0.711
SC 394	1576	1316	0.168	-0.014
SC 395	1948	1231	-0.072	0.078
SC 396	1401	1182	-0.108	0.037
SC 397	1309	1092	-0.068	0.009
SC 398	512	478	0.067	0.243
SC 399	1918	1236	0.111	0.362
SC 400	1367	1367	0.213	0.132
SC 401	1359	1371	-0.004	-0.083
SC 402	1193	1663	0.050	0.358
SC 403	1658	2329	-0.169	-0.409
SC 404	604	762	-0.341	-0.660
SC 405	586	256	-0.349	-0.278
SC 406	1836	1925	-0.131	-0.024
SC 407	437	437	0.021	-0.021
SC 408	1384	693	-0.010	-0.001
SC 409	497	447	0.221
SC 410	1506	1282	0.053	0.040
SC 411	661	665	-0.047	-0.042
SC 412	2669	2136	0.089	-0.180
SC 413	807	1155	-0.055	-0.197
SC 414	1050	662	-0.018	0.194
SC 415	1047	1511	-0.093	0.017
SC 416	2563	2037	0.680	1.246
SC 417	1877	1471	0.049	0.115
SC 418	948	844	0.219	-0.078
SC 419	560	1177	-0.859	-1.143
SC 420	1561	1984	-0.257	-0.642
SC 421	884	734	0.211	0.191
SC 422	899	664	-0.088	-0.039
SC 423	3216	2106	0.292	0.079
SC 424	938	922	0.011	-0.447
SC 425	494	584	0.074	-0.015
SC 426	1643	1563	0.053	-0.028
SC 427	654	639	-0.072	-0.175
SC 428	340	321	0.053
SC 429	932	895	0.014	0.127
SC 430	745	734	0.196	0.207
SC 431	1081	1003	0.150	0.061
SC 432	683	550	0.394	0.581
SC 433	845	840	0.540	0.733
SC 434	1253	1262	-0.100	-0.237
SC 435	1157	889	0.145	0.302
SC 436	337	341	-0.109	-0.211
SC 437	352	793	0.235	0.268
SC 438	544	544	0.030	0.056
SC 439	996	996	-0.248	-0.166
SC 440	749	729	-0.069	-0.187
SC 441	221	216	-0.058	0.223
SC 442	786	553	-0.157	0.114
SC 443	642	642	-0.273	-0.226
SC 444	1614	855	0.125	0.267
SC 445	992	1231	-0.241	-0.432
SC 446	928	712	-0.048	0.146
SC 447	594	795	-0.095	-0.132
SC 448	1272	1198	0.160	0.152
SC 449	293	514	-0.766	-0.941
SC 450	963	1167	-0.245	-0.307
SC 451	690	1278	-0.442	-0.583
SC 452	580	659	-0.043	-0.011
SC 453	794	1072	-0.432	-0.651
SC 454	829	4622	-1.970	-2.251
SC 455	2246	2701	-0.522	-0.885
SC 456	1023	1017	-0.160	-0.231
SC 457	2704	2868	-0.166	-0.374
SC 458	1111	1664	-0.643	-1.284
SC 459	632	2556	-2.001	-2.155
SC 460	2067	1087	0.386	0.901
SC 461	961	855	-0.004	-0.007
SC 462	696	384	0.091	0.089
SC 463	837	720	0.742	0.811
SC 464	1870	2208	-0.145	-0.312
SC 465	1210	890	-0.012	-0.092
SC 466	426	475	-0.043	0.017
SC 467	2440	1807	0.308	0.403
SC 468	768	713	0.114	0.021
SC 469	630	766	-0.124	-0.156
SC 470	776	840	-0.111	-0.078
SC 471	1019	1255	0.080	0.032
SC 472	1433	730	0.059	0.293
SC 473	2086	2158	0.006	-0.049
SC 474	662	575	-0.101
SC 475	1420	862	-0.130	0.009
SC 476	559	479	0.118	0.084
SC 477	662	715	-0.012	-0.043
SC 478	911	925	-0.067	-0.226
SC 479	2205	2167	0.149	0.062
SC 480	912	1111	0.128	0.293
SC 481	2782	2681	0.282	0.345
SC 482	1711	2745	-0.652	-0.792
SC 483	10172	12342	0.062	-0.044
SC 484	1699	797	-0.004	0.118
SC 485	696	599	0.442	0.431
SC 486	808	817	0.107	-0.246
SC 487	1356	1085	0.189	-0.286
SC 488	1215	1314	-0.078	0.067
SC 489	493	603	-0.236	-0.234
SC 490	1245	987	0.094	0.100
SC 491	810	797	0.028	0.093
SC 492	620	679	-0.405	-0.781
SC 493	646	879	-0.324	-0.401
SC 494	1401	1185	0.162	0.084
SC 495	1102	811	0.211	0.326
SC 496	1863	1715	0.335	0.587
SC 497	1261	1254	0.071	0.444
SC 498	651	663	-0.207	-0.181
SC 499	2012	1925	0.121	0.178
SC 500	1220	1277	0.064	0.012
SC 501	688	736	0.068	0.063
SC 502	2488	1789	0.692	1.239
SC 503	1033	870	-0.070	-0.157
SC 504	2946	1476	0.029	0.088
SC 505	689	825	-0.467
SC 506	1493	1996	-0.148	-0.218
SC 507	907	578	0.233	0.018
SC 508	707	770	-0.231	-0.288
SC 509	861	1105	-0.181	-0.221
SC 510	824	832	-0.064	-0.384
SC 511	2245	2587	0.284	0.299
SC 512	685	818	0.183	0.224
SC 513	1885	1512	0.170	0.051
SC 514	1576	903	0.041	0.198
SC 515	2461	1543	0.380	0.543
SC 516	2312	1787	0.467	0.383
SC 517	452	529	-0.211	-0.632
SC 518	2261	1396	0.007	0.058
SC 519	395	510	-0.061	-0.090
SC 520	963	1087	-0.109	-0.230
SC 521	623	623	-0.078	0.085
SC 522	753	753	0.055	0.084
SC 523	460	357	0.394	0.686
SC 524	547	379	0.216	0.205
SC 525	997	762	-0.296	-0.157
SC 526	1001	1097	-0.182	-0.262
SC 527	1451	1860	-0.103	0.028
SC 528	738	902	-0.161	-0.404
SC 529	1216	1487	-0.170	-0.223
SC 530	1877	1499	0.203	0.245
SC 531	430	537	-0.099	0.092
SC 532	1725	1509	0.091	0.066
SC 533	607	711	-0.093	-0.157
SC 534	464	375	0.041	0.000
SC 535	428	533	0.151	0.136
SC 536	1158	1263	-0.296	-0.332
SC 537	959	1186	-0.217	-0.158
SC 538	802	804	0.536	1.059
SC 539	677	515	0.390	1.158
SC 540	843	732	0.438	0.678
SC 541	961	542	0.850	1.215
SC 542	3360	3197	0.159	0.288
SC 543	1767	1148	0.034	0.089
SC 544	501	538	0.095	-0.128
SC 545	1024	831	0.665	0.731
SC 546	1001	826	0.108	0.099
SC 547	2505	2280	0.337	0.537
SC 548	682	580	0.035	0.051
SC 549	1312	1256	0.251	0.269
SC 550	619	531	0.342	0.445
SC 551	564	478	0.156	0.282
SC 552	1529	1421	-0.237	-0.197
SC 553	1428	1019	0.405	0.289
SC 554	869	1026	-0.006	0.006
SC 555	1316	1630	0.224	0.037
SC 556	2125	2030	0.245	0.225
SC 557	883	932	-0.137	-0.093
SC 558	824	1032	-0.185
SC 559	2154	1191	-0.060	0.045
SC 560	10427	1628	2.532	2.548
SC 561	22400	4217	2.656	2.862
SC 562	1688	1209	0.585	0.641
SC 563	1230	1337	0.129	0.067
SC 564	1275	1220	-0.061	-0.141
SC 565	273	209	0.383	0.383
SC 566	1526	1150	0.336	0.630
SC 567	385	387	-0.058	-0.020
SC 568	846	1195	-0.038	0.054
SC 569	1373	1557	0.181	0.157
SC 570	757	757	0.330	0.573
SC 571	566	641	0.128	0.053
SC 572	2672	2175	0.226	-0.004
SC 573	467	439	-0.046	-0.227
SC 574	1339	1196	0.101	-0.007
SC 575	1657	2658	-0.696	-1.025
SC 576	1369	2562	-0.665	-1.007
SC 577	609	634	0.077	0.116
SC 578	3532	1751	0.163	0.573
SC 579	861	772	0.049	0.038
SC 580	1860	942	0.070	0.074
SC 581	616	566	0.196	0.310
SC 582	1484	1160	-0.083	0.142
SC 583	2180	4221	-0.732	-0.783
SC 584	564	643	-0.193	-0.505
SC 585	1441	831	-0.011	0.260
SC 586	900	899	-0.016	-0.044
SC 587	810	814	0.136	-0.173
SC 588	851	793	0.096	0.121
SC 589	452	507	-0.193	-0.302
SC 590	1132	811	-0.084	0.057
SC 591	1088	1207	-0.153	-0.122
SC 592	1174	956	-0.061	-0.093
SC 593	924	945	-0.038	-0.406
SC 594	13262	11962	0.309	0.226
SC 595	2567	2762	-0.259	-0.532
SC 596	845	921	-0.146	-0.279
SC 597	1134	1156	0.034	0.300
SC 598	3069	3176	0.416	1.066
SC 599	1256	764	0.011	0.184
SC 600	1168	1047	0.090	0.094
SC 601	529	710	0.040	-0.033
SC 602	500	365	0.223	0.241
SC 603	602	498	-0.299	-0.438
SC 604	573	610	-0.124	-0.054
SC 605	544	575	-0.116
SC 606	268	359	-0.134	-0.141
SC 607	984	827	-0.072	-0.166
SC 608	359	238	0.660	0.519
SC 609	865	989	-0.267	-0.600
SC 610	1133	1131	-0.080	-0.130
SC 611	1522	1564	0.083	-0.061
SC 612	774	737	-0.160	-0.379
SC 613	968	943	0.013	0.148
SC 614	2185	1965	0.155	-0.092
SC 615	947	427	0.005	0.157
SC 616	314	314	0.080	0.029
SC 617	574	574	-0.121	0.061
SC 618	3547	3397	0.120	0.295
SC 619	1177	1255	-0.054	0.017
SC 620	1101	1020	0.159	0.065
SC 621	1073	1305	0.027	-0.015
SC 622	769	640	0.321
SC 623	791	611	0.514	0.611
SC 624	1002	1168	-0.087	-0.019
SC 625	1531	1342	0.093	-0.082
SC 626	962	816	0.180	0.256
SC 627	763	880	-0.186	-0.318
SC 628	426	463	-0.022	0.274
SC 629	488	369	0.373	-0.025
SC 630	444	437	0.408	0.536
SC 631	1559	1481	0.050	0.008
SC 632	1707	10226	-2.443	-2.916
SC 633	4325	1026	2.692	2.671
SC 634	3326	1434	1.455	1.778
SC 635	3276	2392	0.528	1.168
SC 636	1867	695	1.647	2.091
SC 637	585	585	-0.063	-0.039
SC 638	776	627	0.068	0.058
SC 639	2641	2571	-0.247	-0.434
SC 640	1208	1183	-0.223	-0.031
SC 641	683	522	0.163	0.229
SC 642	2943	1446	0.031	0.179
SC 643	1635	1592	0.100	-0.267
SC 644	696	625	0.125
SC 645	489	472	-0.024	0.071
SC 646	808	1060	-0.332	-0.283
SC 647	982	1003	-0.102	-0.200
SC 648	575	575	-0.211	-0.226
SC 649	1020	816	0.324	0.393
SC 650	460	451	0.030	0.070
SC 651	3582	2977	0.407	0.556
SC 652	6496	4243	0.685	0.645
SC 653	7379	4324	0.887	1.068
SC 654	1272	1638	-0.152	-0.166
SC 655	1920	2207	-0.068	-0.209
SC 656	4955	2957	0.592	0.414
SC 657	1411	1285	-0.070	0.078
SC 658	2169	2128	0.053	0.065
SC 659	846	710	0.206	0.183
SC 660	1310	801	0.074	0.212
SC 661	972	1335	0.188	0.314
SC 662	1099	1067	-0.173	-0.154
SC 663	1964	1929	-0.203
SC 664	1643	840	-0.016	0.145
SC 665	583	467	0.107	0.228
SC 666	1890	1121	0.016	0.339
SC 667	2338	1879	0.182	-0.061
SC 668	432	428	0.001	0.094
SC 669	1936	2141	0.029	0.164
SC 670	642	593	-0.078	-0.063
SC 671	793	660	0.215	0.249
SC 672	822	730	0.380	0.409
SC 673	1360	1771	-0.058	-0.319
SC 674	2405	2200	-0.079	-0.074
SC 675	955	723	0.346	0.106
SC 676	817	919	-0.064	0.049
SC 677	1690	1784	-0.232	-0.381
SC 678	804	558	-0.011	-0.113
SC 679	931	863	0.328	0.096
SC 680	713	817	-0.112	-0.184
SC 681	1916	1615	0.090	0.087
SC 682	638	920	-0.510	-0.835
SC 683	630	745	-0.358	-0.557
SC 684	2201	2042	0.060	-0.016
SC 685	994	1108	-0.131	-0.217
SC 686	5066	3777	0.578	0.724
SC 687	1646	2071	0.023	-0.056
SC 688	620	708	-0.144	-0.182
SC 689	990	958	0.088	0.064
SC 690	2323	2743	-0.212	-0.148
SC 691	1612	1692	-0.096	-0.112
SC 692	1765	1099	-0.052	0.029
SC 693	388	358	0.059	0.258
SC 694	569	427	0.139	0.214
SC 695	2134	1615	0.209	0.170
SC 696	532	532	0.033	0.202
SC 697	503	629	-0.051	-0.126
SC 698	774	774	0.065	-0.027
SC 699	2182	1929	0.108	-0.094
SC 700	690	462	0.472
SC 701	1917	1498	0.219	0.168
SC 702	670	877	-0.162	-0.264
SC 703	584	778	-0.341	-0.243
SC 704	1778	1147	-0.118	0.041
SC 705	1288	1533	-0.039	-0.029
SC 706	1669	1612	0.047	-0.178
SC 707	720	340	0.003	0.097
SC 708	465	492	-0.236	0.041
SC 709	633	648	-0.024	0.003
SC 710	4973	3204	0.906	0.933
SC 711	4197	2825	0.964	0.833
SC 712	41986	8591	2.228	2.420
SC 713	769	769	0.084	0.106
SC 714	707	864	-0.065	-0.078
SC 715	1428	1050	0.123	0.497
SC 716	1617	1034	0.022	0.324
SC 717	1416	1416	-0.027	-0.011
SC 718	896	969	-0.009	-0.043
SC 719	588	512	-0.008	-0.062
SC 720	544	681	-0.143	-0.214
SC 721	421	421	0.209	0.336
SC 722	381	381	0.284	0.335
SC 723	510	304	1.000	1.459
SC 724	3023	1705	1.412	2.183
SC 725	1178	963	0.485	0.663
SC 726	1939	1706	0.067	-0.006
SC 727	1634	1803	0.311	0.388
SC 728	870	682	0.235	0.152
SC 729	758	550	0.327	0.377
SC 730	353	351	0.109
SC 731	932	967	-0.025	-0.130
SC 732	1748	1906	-0.175	-0.292
SC 733	2399	2104	0.146	0.257
SC 734	743	706	0.351	0.224
SC 735	757	757	0.143	0.160
SC 736	1106	929	0.319	0.342
SC 737	316	294	-0.154	-0.160
SC 738	548	961	-0.518	-0.605
SC 739	1296	1389	0.041	0.361
SC 740	449	515	-0.052	-0.056
SC 741	1025	1177	0.150	-0.085
SC 742	760	712	0.045	0.123
SC 743	678	622	-0.073	-0.013
SC 744	561	670	-0.358	-0.426
SC 745	844	997	0.045	0.018
SC 746	4501	3475	0.390	0.477
SC 747	3344	4006	-0.232	-0.418
SC 748	1273	1181	-0.429	-0.352
SC 749	427	513	-0.088	-0.141
SC 750	1050	885	0.117	0.158
SC 751	711	889	-0.246	-0.336
SC 752	592	1238	-0.103	-0.025
SC 753	630	582	0.088	-0.076
SC 754	2709	4105	-0.522	-0.758
SC 755	647	745	0.095	0.061
SC 756	441	450	-0.048	0.046
SC 757	446	448	-0.217	-0.092
SC 758	2039	1458	-0.158	0.072
SC 759	590	590	0.192	0.266
SC 760	1276	1625	-0.101	0.162
SC 761	1004	822	0.318	0.377
SC 762	1546	1927	-0.230	-0.031
SC 763	2595	2281	0.125	-0.082
SC 764	635	635	-0.008	0.082
SC 765	640	683	0.110	0.084
SC 766	602	652	-0.352	-0.995
SC 767	1079	1344	0.184	-0.069
SC 768	548	557	-0.070	-0.061
SC 769	500	570	-0.011	0.010
SC 770	1549	1218	0.301	0.826
SC 771	1721	864	0.194	0.395
SC 772	603	800	-0.271	-0.326
SC 773	567	643	-0.163	-0.111
SC 774	1239	851	-0.137	-0.051
SC 775	1332	935	-0.101	-0.032
SC 776	626	510	-0.042	0.262
SC 777	1302	1421	0.111	-1.077
SC 778	2378	1301	0.013	0.274
SC 779	679	846	0.010	0.056
SC 780	1357	1158	0.281	0.133
SC 781	678	620	-0.218	-0.183
SC 782	574	995	-1.015	-1.211
SC 783	1373	1435	0.170	0.117
SC 784	1422	1292	-0.100	-0.072
SC 785	3922	4978	-0.230	-0.298
SC 786	802	836	-0.133	-0.227
SC 787	1755	1699	-0.015	0.098
SC 788	820	576	-0.241	-0.410
SC 789	498	650	-0.113	0.157
SC 790	745	416	-0.118	-0.102
SC 791	1368	869	0.388
SC 792	527	527	0.060	0.079
SC 793	853	1202	-0.473	-0.498
SC 794	341	559	-0.152	-0.092
SC 795	710	774	-0.163	-0.369
SC 796	366	504	-0.052	0.515
SC 797	1273	1039	-0.359	-0.270
SC 798	1571	1895	-0.237	-0.155
SC 799	658	864	-0.437	-0.457
SC 800	623	506	0.124	0.128
SC 801	2174	1832	-0.027	-0.073
SC 802	1284	1318	-0.155	-0.109
SC 803	2552	2496	0.119	0.146
SC 804	578	634	-0.250	-0.278
SC 805	3212	1492	0.185	0.481
SC 806	1825	1776	-0.044	-0.149
SC 807	527	453	0.073	0.100
SC 808	1684	968	0.061	0.202
SC 809	970	1157	-0.040	-0.023
SC 810	1004	850	0.011	-0.048
SC 811	866	821	-0.022	-0.042
SC 812	1517	1309	0.317	0.546
SC 813	897	1011	0.105	0.519
SC 814	1280	1260	-0.023	-0.056
SC 815	845	947	-0.145	-0.413
SC 816	819	1074	-0.666	-0.698
SC 817	424	674	-0.451	-0.597
SC 818	599	845	-0.570	-1.006
SC 819	312	319	-0.040
SC 820	1095	646	0.070	0.290
SC 821	434	393	0.320
SC 822	594	568	0.095	0.041
SC 823	1735	2254	-0.134	-0.015
SC 824	1008	1051	-0.116	-0.320
SC 825	666	393	-0.048	-0.166
SC 826	427	614	0.041	0.186
SC 827	343	577	-0.086	-0.145
SC 828	2169	2245	-0.025	-0.234
SC 829	1445	1461	-0.206	-0.449
SC 830	893	893	-0.286	-0.268
SC 831	780	739	-0.384	-0.430
SC 832	904	1085	-0.089	-0.015
SC 833	985	1265	-0.591	-0.679
SC 834	1785	2069	0.249	0.181
SC 835	1342	1218	0.035	0.035
SC 836	1378	1376	0.012	0.059
SC 837	1303	1354	-0.234	-0.482
SC 838	1008	763	0.227	-0.045
SC 839	668	735	-0.060	-0.085
SC 840	576	620	0.014	-0.285
SC 841	871	733	0.195	0.154
SC 842	1578	1492	0.149	0.496
SC 843	1532	1216	0.170	-0.154
SC 844	502	434	0.016	-0.129
SC 845	2974	1398	-0.162	-0.052
SC 846	1204	1303	-0.169	-0.353
SC 847	1484	2009	-0.625	-0.527
SC 848	723	872	-0.102	-0.228
SC 849	808	808	0.231	0.414
SC 850	423	384	0.082	0.154
SC 851	1229	1229	0.280	0.351
SC 852	1077	922	0.110	0.115
SC 853	2098	2256	0.111	-0.100
SC 854	708	708	0.155	0.221
SC 855	1962	1387	0.601	1.065
SC 856	2055	880	0.673	0.999
SC 857	413	357	0.558	0.669
SC 858	1460	1366	0.580	0.931
SC 859	423	438	-0.119
SC 860	407	365	0.029	0.041
SC 861	1402	1717	0.121	0.567
SC 862	1915	966	0.250	0.593
SC 863	1471	1137	-0.137	0.079
SC 864	1642	1393	1.392	1.674
SC 865	1399	1840	0.375	0.713
SC 866	2691	1164	1.393	1.915
SC 867	730	807	-0.144	-0.176
SC 868	1185	965	0.412	0.514
SC 869	1548	1139	1.055	1.237
SC 870	1330	1098	0.045	0.115
SC 871	413	427	0.086	-0.010
SC 872	2744	1472	-0.057	0.057
SC 873	3466	2339	0.407	0.461
SC 874	2485	2009	0.220	0.354
SC 875	925	900	0.126	0.109
SC 876	1435	1235	0.301	0.333
SC 877	2497	2501	0.298	0.298
SC 878	1452	1266	-0.100	0.014
SC 879	964	536	-0.198	-0.676
SC 880	2751	2608	0.395	0.281
SC 881	2334	1997	-0.125	-0.114
SC 882	1031	1052	-0.195	-0.216
SC 883	716	707	0.068	0.034
SC 884	1814	2459	0.150	0.031
SC 885	1184	962	0.057	0.071
SC 886	836	893	-0.145	-0.297
SC 887	1521	1146	0.477	0.547
SC 888	617	581	0.235	0.239
SC 889	1490	1288	0.052	-0.058
SC 890	1044	736	-0.133	-0.151
SC 891	674	572	0.243	0.168
SC 892	1327	987	0.232	0.211
SC 893	1969	1106	-0.060	0.067
SC 894	1278	1042	0.240	0.291
SC 895	533	465	0.127	0.026
SC 896	782	965	-0.026	-0.051
SC 897	1630	1617	-0.192	-0.446
SC 898	697	660	0.289	0.417
SC 899	344	310	0.133	0.389
SC 900	1236	1207	0.282	0.162
SC 901	2592	2915	-0.479	-0.783
SC 902	1525	1092	0.210	0.359
SC 903	1353	640	-0.001	0.108
SC 904	703	945	-0.131	-0.127
SC 905	561	561	0.364	0.376
SC 906	2128	1508	0.033	0.184
SC 907	2211	1197	0.140	0.234
SC 908	502	429	0.162	0.199
SC 909	1126	906	0.143	0.173
SC 910	374	450	-0.036	-0.065
SC 911	574	480	0.214
SC 912	358	396	-0.202	-0.271
SC 913	796	1007	-0.030	-0.287
SC 914	928	1039	0.083	0.164
SC 915	1230	807	0.136	0.300
SC 916	539	593	-0.248	-0.247
SC 917	1776	1032	0.783	1.075
SC 918	1568	1915	0.455	0.813
SC 919	924	1296	-0.065	-0.116
SC 920	1316	1598	-0.132	-0.200
SC 921	645	678	-0.134	-0.089
SC 922	1152	1301	-0.123	-0.141
SC 923	245	224	-0.187	-0.342
SC 924	458	399	0.036	0.140
SC 925	1008	2018	-0.193	-0.312
SC 926	740	604	0.457	0.611
SC 927	1160	903	-0.236	-0.719
SC 928	398	485	-0.077	-0.027
SC 929	1330	1055	0.175	0.305
SC 930	1624	2352	-0.053	-0.220
SC 931	1774	1389	-0.024	0.028
SC 932	616	621	0.183	0.043
SC 933	709	755	0.007	-0.342
SC 934	1081	1350	0.063	0.407
SC 935	3091	1848	0.774	1.807
SC 936	5252	1539	2.061	2.781
SC 937	2143	1895	1.020	1.621
SC 938	2480	1675	1.046	1.503
SC 939	2052	1396	1.195	1.737
SC 940	3381	3009	0.428	0.452
SC 941	1168	990	0.183	-0.007
SC 942	2030	2041	-0.055	-0.116
SC 943	4038	7301	-0.808	-0.957
SC 944	1458	1601	-0.167	-0.227
SC 945	487	362	-0.177	-0.341
SC 946	1326	1344	-0.118	0.059
SC 947	1232	1003	0.030	0.053
SC 948	1218	500	-0.030	0.156
SC 949	794	932	-0.165	0.023
SC 950	522	625	0.706	0.706
SC 951	1526	882	0.053	0.297
SC 952	575	612	-0.323	-0.314
SC 953	808	537	0.009	-0.327
SC 954	1079	598	-0.092	-0.211
SC 955	1626	1320	0.131	0.163
SC 956	928	984	-0.105	-0.054
SC 957	1406	1406	0.042	0.070
SC 958	1517	1541	-0.058	0.022
SC 959	479	496	-0.136	-0.124
SC 960	420	665	-0.027	0.111
SC 961	2252	1493	-0.087	0.032
SC 962	1520	2019	-0.255	-0.392
SC 963	1930	808	0.137	0.184
SC 964	2063	2087	-0.090	-0.202
SC 965	1738	1738	-0.066	-0.099
SC 966	1954	2086	-0.085	-0.238
SC 967	1005	797	0.200	0.096
SC 968	3027	2953	-0.130	-0.569
SC 969	799	899	-0.118	-0.152
SC 970	1214	1311	0.039	0.111
SC 971	454	312	0.671	0.671
SC 972	854	1184	-0.147	0.113
SC 973	1428	921	-0.037	-0.075
SC 974	467	518	0.160	0.164
SC 975	448	591	-0.186	-0.186
SC 976	2143	2942	0.103	0.367
SC 977	581	451	0.137	-0.122
SC 978	439	515	0.036	0.117
SC 979	628	657	-0.271	-0.390
SC 980	780	780	0.059	0.123
SC 981	363	349	0.079	0.051
SC 982	678	1002	-0.659	-0.635
SC 983	743	810	-0.331	-0.603
SC 984	1360	1798	-0.161	-0.115
SC 985	634	650	-0.025	0.013
SC 986	408	433	0.184	0.289
SC 987	707	607	-0.018	-0.199
SC 988	4748	1576	2.094	2.755
SC 989	433	307	0.069	-0.008
SC 990	414	462	-0.036	-0.064
SC 991	1084	970	0.252	0.053
SC 992	953	590	-0.136	-0.507
SC 993	985	1177	0.017	0.043
SC 994	1472	1369	-0.042	-0.301
SC 995	1043	1102	-0.182	-0.489
SC 996	1511	757	0.032	0.304
SC 997	823	476	-0.121	-0.181
SC 998	646	623	0.067	-0.002
SC 999	1191	1269	0.020	0.029
SC 1000	518	529	0.046	0.086
SC 1001	2746	1114	0.063	0.294
SC 1002	1203	1041	-0.017	-0.016
SC 1003	584	584	-0.054	0.044
SC 1004	689	689	-0.012	-0.028
SC 1005	1383	844	0.121	0.309
SC 1006	1714	1467	0.001	-0.191
SC 1007	1464	2419	-0.077	-0.248
SC 1008	620	559	-0.127	-0.167
SC 1009	648	730	-0.226	-0.287
SC 1010	960	835	0.113	0.069
SC 1011	1167	1688	-0.395	-0.527
SC 1012	2460	2699	-0.193	-0.428
SC 1013	1414	1527	-0.080	-0.143
SC 1014	625	557	0.238	-0.189
SC 1015	1618	1075	0.114	0.139
SC 1016	595	574	0.149	0.088
SC 1017	859	1046	-0.202	-0.154
SC 1018	1692	1484	0.028	-0.124
SC 1019	808	759	-0.284	-0.365
SC 1020	4185	4852	-0.193	-0.220
SC 1021	2260	1423	0.187	0.432
SC 1022	630	719	-0.248	-0.145
SC 1023	1466	1694	-0.432	-0.463
SC 1024	7369	3304	1.559	1.731
SC 1025	1580	2206	-0.140
SC 1026	719	1026	-0.216	-0.174
SC 1027	1413	1741	-0.269	-0.430
SC 1028	700	597	-0.084	0.012
SC 1029	1399	842	0.043	0.059
SC 1030	474	447	0.113	0.202
SC 1031	1969	1976	0.031	0.004
SC 1032	836	1121	-0.179	-0.172
SC 1033	3107	2198	0.161	0.314
SC 1034	423	387	0.142	0.304
SC 1035	619	929	-0.284	-0.201
SC 1036	995	995	0.245	0.389
SC 1037	729	681	0.212	0.147
SC 1038	667	469	0.036	-0.113
SC 1039	1171	1469	0.059	0.060
SC 1040	2009	1384	0.341	0.117
SC 1041	1159	1189	-0.105	-0.239
SC 1042	692	758	-0.039	0.029
SC 1043	1513	988	0.865	1.033
SC 1044	657	771	-0.105	-0.032
SC 1045	1277	1397	0.215	0.298
SC 1046	793	936	-0.134	-0.015
SC 1047	2053	1346	0.004	0.074
SC 1048	745	543	-0.058	-0.008
SC 1049	884	1014	-0.060	-0.154
SC 1050	672	731	-0.124	0.185
SC 1051	2374	2143	0.054	0.106
SC 1052	496	668	-0.265	-0.675
SC 1053	701	757	-0.127	-0.238
SC 1054	1488	2299	-0.766	-1.163
SC 1055	1384	2218	-0.584	-0.680
SC 1056	1584	2584	-0.303	-0.444
SC 1057	521	692	-0.027	0.072
SC 1058	2843	3305	0.293	0.187
SC 1059	342	354	-0.138	-0.197
SC 1060	1160	1476	-0.185	-0.297
SC 1061	1679	2367	-0.487	-0.732
SC 1062	1823	2150	-0.414	-0.790
SC 1063	1353	1028	-0.098	0.064
SC 1064	1298	892	-0.032	-0.016
SC 1065	578	411	0.299	0.225
SC 1066	2038	1936	0.127	0.320
SC 1067	986	956	0.060	0.019
SC 1068	438	549	-0.077	-0.101
SC 1069	673	624	0.208	0.089
SC 1070	2056	1722	0.732	0.996
SC 1071	770	939	-0.570	-0.628
SC 1072	516	630	-0.096	0.249
SC 1073	713	1020	-0.320	-0.377
SC 1074	460	511	-0.164	-0.415
SC 1075	1302	832	-0.063	0.008
SC 1076	1076	1389	-0.175	-0.426
SC 1077	611	624	-0.101	-0.144
SC 1078	747	1044	-0.341	-0.429
SC 1079	744	1110	-0.060	-0.256
SC 1080	1276	1193	-0.010	0.136
SC 1081	494	494	0.200	0.291
SC 1082	814	816	-0.129	-0.039
SC 1083	717	766	-0.127	0.032
SC 1084	1822	1787	-0.125	0.014
SC 1085	692	794	0.272	0.296
SC 1086	440	331	0.346	0.489
SC 1087	442	523	-0.109	-0.185
SC 1088	384	513	-0.358	-0.366
SC 1089	1981	2223	-0.102	-0.336
SC 1090	711	1116	-0.469	-0.626
SC 1091	2725	2657	-0.144	-0.335
SC 1092	1888	2035	0.145	0.505
SC 1093	1671	951	0.593	0.315
SC 1094	848	852	0.065	0.154
SC 1095	839	857	-0.046	-0.048
SC 1096	812	561	0.379	0.466
SC 1097	705	685	0.173	0.303
SC 1098	1833	1014	0.157	0.180
SC 1099	1077	693	0.620	0.649
SC 1100	707	493	0.134	0.243
SC 1101	1985	1786	-0.050	-0.157
SC 1102	679	691	0.035	0.138
SC 1103	1001	734	0.189	-0.441
SC 1104	945	1105	-0.112	-0.306
SC 1105	717	743	-0.011	0.059
SC 1106	708	738	-0.012	0.022
SC 1107	765	1032	-0.006	0.301
SC 1108	1147	1092	0.040	0.287
SC 1109	835	598	0.345	0.237
SC 1110	804	804	0.186	0.200
SC 1111	708	866	-0.066	0.101
SC 1112	1408	1186	-0.006	-0.248
SC 1113	636	789	-0.198	-0.081
SC 1114	983	712	-0.087	0.022
SC 1115	1633	1529	0.100	0.038
SC 1116	935	990	-0.056	-0.057
SC 1117	1459	1602	0.267	0.344
SC 1118	1650	1491	0.063	0.314
SC 1119	2348	2284	0.094	0.216
SC 1120	556	566	-0.399	-0.272
SC 1121	522	562	-0.099	-0.102
SC 1122	1368	977	0.283	0.396
SC 1123	1851	1684	0.006	0.126
SC 1124	769	774	-0.081	-0.290
SC 1125	1632	1276	-0.228	-0.196
SC 1126	658	749	-0.186	-0.216
SC 1127	510	441	0.050	0.044
SC 1128	593	615	-0.055	-0.130
SC 1129	1067	1141	-0.175	-0.193
SC 1130	704	260	1.705	1.977
SC 1131	11046	1780	3.390	4.268
SC 1132	1164	1013	0.131	0.011
SC 1133	825	925	-0.179	-0.262
SC 1134	1521	1243	-0.123	-0.111
SC 1135	554	663	-0.231	-0.320
SC 1136	2657	2288	0.118	0.377
SC 1137	1551	1505	0.083	0.225
SC 1138	692	882	0.020	-0.061
SC 1139	882	502	0.075	0.212
SC 1140	427	505	-0.074	0.157
SC 1141	688	638	0.236	-0.012
SC 1142	3351	2778	0.151	0.269
SC 1143	573	567	0.166	0.144
SC 1144	1629	1216	0.361	0.520
SC 1145	932	1198	-0.344	-0.299
SC 1146	1069	1214	-0.270	-0.436
SC 1147	2191	3184	-0.177	-0.377
SC 1148	1783	2851	-0.338	-0.193
SC 1149	498	697	-0.477	-0.588
SC 1150	764	972	-0.576	-0.602
SC 1151	617	654	-0.169	-0.295
SC 1152	1011	785	0.104	0.113
SC 1153	1610	1577	0.008	-0.101
SC 1154	910	985	-0.144	0.003
SC 1155	958	1189	-0.084	0.065
SC 1156	1851	1652	0.011	-0.237
SC 1157	2628	2121	1.120	1.763
SC 1158	2253	1359	0.843	1.281
SC 1159	1005	916	0.089	0.331
SC 1160	1270	1254	0.009	0.178
SC 1161	1859	1799	0.034
SC 1162	293	346	0.068	0.125
SC 1163	1841	1843	0.075	0.244
SC 1164	799	817	0.108	0.471
SC 1165	3321	2369	0.915	1.029
SC 1166	749	974	-0.178	-0.368
SC 1167	1006	950	-0.062	-0.194
SC 1168	459	431	-0.102	-0.022
SC 1169	1143	1683	-0.098	-0.159
SC 1170	975	1201	-0.356	-0.624
SC 1171	724	713	-0.228	0.008
SC 1172	941	1022	-0.067	-0.245
SC 1173	1131	1031	0.051	0.095
SC 1174	404	427	0.001	0.119
SC 1175	823	691	0.178	0.150
SC 1176	1988	1247	-0.076	0.167
SC 1177	572	615	0.258	0.215
SC 1178	1825	2604	-0.399	-0.483
SC 1179	2130	2546	-0.191	-0.380
SC 1180	961	1256	0.058	0.020
SC 1181	410	452	-0.155	-0.094
SC 1182	704	691	0.056	-0.073
SC 1183	1462	1245	0.227	0.183
SC 1184	700	607	0.083	0.064
SC 1185	578	501	0.039	-0.019
SC 1186	1526	1179	-0.259	-0.232
SC 1187	1645	3429	-0.894	-1.396
SC 1188	895	1238	-0.481	-0.695
SC 1189	1062	1471	-0.453	-0.666
SC 1190	1670	1082	-0.197	-0.199
SC 1191	509	691	-0.398	-0.468
SC 1192	1331	733	-0.096	0.063
SC 1193	942	844	-0.046	-0.206
SC 1194	2357	1381	0.159	0.203
SC 1195	2969	2635	0.292	0.255
SC 1196	2391	1490	0.092	0.181
SC 1197	666	707	-0.027	0.014
SC 1198	714	576	0.152	-0.048
SC 1199	522	440	0.004	-0.020
SC 1200	525	495	0.034	0.146
SC 1201	1240	1165	0.066	-0.028
SC 1202	1837	1823	0.109	0.258
SC 1203	1287	3100	-0.163	-0.300
SC 1204	1517	870	0.113	0.314
SC 1205	543	552	-0.024
SC 1206	1678	987	-0.130	0.014
SC 1207	1263	921	0.041	0.034
SC 1208	965	1048	-0.120	-0.273
SC 1209	988	678	0.339	0.194
SC 1210	368	407	-0.058	0.241
SC 1211	863	637	0.118	0.123
SC 1212	1940	1321	-0.029	-0.027
SC 1213	700	595	0.177	0.147
SC 1214	956	898	0.180	0.307
SC 1215	771	719	-0.022	-0.166
SC 1216	342	393	-0.188	-0.122
SC 1217	1566	1375	0.397	0.622
SC 1218	1210	821	-0.121	-0.350
SC 1219	1317	763	0.070	0.164
SC 1220	1223	1187	0.137	0.273
SC 1221	2401	877	1.609	1.914
SC 1222	1039	430	0.170	0.304
SC 1223	1272	1510	-0.381	-0.336
SC 1224	3950	1305	2.190	2.344
SC 1225	3881	3022	0.523	0.622
SC 1226	1580	1682	-0.236	-0.201
SC 1227	2769	1741	0.465	0.418
SC 1228	862	1006	-0.062	-0.039
SC 1229	1119	969	0.029	-0.291
SC 1230	1036	1356	-0.155	0.118
SC 1231	1092	1348	-0.143	-0.170
SC 1232	1306	1398	-0.001	-0.041
SC 1233	1307	1146	-0.212	-0.102
SC 1234	1058	939	-0.061	0.083
SC 1235	894	802	0.192	0.038
SC 1236	1257	1086	0.040	0.051
SC 1237	922	1150	0.075	0.042
SC 1238	1207	1351	-0.110	0.067
SC 1239	530	718	-0.076	-0.101
SC 1240	902	1023	0.185	0.009
SC 1241	916	1193	-0.171	-0.146
SC 1242	894	1241	-0.357	-0.424
SC 1243	547	562	0.041	0.120
SC 1244	1919	1013	0.029	0.040
SC 1245	1722	1852	-0.038	-0.115
SC 1246	1104	1895	-0.277	-0.508
SC 1247	1348	1548	-0.182	-0.020
SC 1248	883	896	0.148	0.029
SC 1249	840	992	-0.063	-0.125
SC 1250	3262	3411	-0.283	-0.139
SC 1251	1548	1112	-0.183	0.028
SC 1252	1803	1395	0.011	0.204
SC 1253	1133	1240	-0.040	-0.019
SC 1254	716	720	-0.081	-0.073
SC 1255	2238	2003	-0.243	-0.054
SC 1256	416	725	-0.078	-0.220
SC 1257	815	861	0.028	-0.087
SC 1258	573	676	-0.124
SC 1259	730	654	0.070	0.143
SC 1260	1169	393	0.137	0.231
SC 1261	1318	933	0.066	0.127
SC 1262	1027	1087	-0.041	-0.002
SC 1263	405	355	0.227	0.201
SC 1264	806	913	-0.056	-0.343
SC 1265	796	942	-0.275	-0.339
SC 1266	1893	2263	-0.248	-0.550
SC 1267	1114	1114	0.302	0.368
SC 1268	769	828	0.078	0.099
SC 1269	1635	1218	0.523	0.425
SC 1270	719	778	0.077	0.054
SC 1271	1210	1604	-0.200	-0.192
SC 1272	2481	1760	-0.228	-0.200
SC 1273	1381	1381	-0.006	-0.007
SC 1274	1593	1343	0.003	0.003
SC 1275	1352	1191	0.219	0.063
SC 1276	908	566	0.051	-0.474
SC 1277	629	681	-0.182	-0.160
SC 1278	1312	1416	0.171	0.228
SC 1279	510	605	0.009	-0.153
SC 1280	693	611	0.140	0.264
SC 1281	1333	720	-0.078	0.102
SC 1282	572	680	-0.072	-0.183
SC 1283	653	683	0.010	0.003
SC 1284	756	697	0.102	0.182
SC 1285	1837	2026	-0.047	-0.024
SC 1286	516	612	-0.035	0.016
SC 1287	586	822	-0.164	-0.151
SC 1288	685	539	0.173	0.183
SC 1289	3059	1924	0.134	0.202
SC 1290	2136	2155	0.090	-0.048
SC 1291	1167	1849	-0.495	-0.723
SC 1292	360	350	0.058	0.492
SC 1293	1984	1650	0.139	0.224
SC 1294	805	686	0.153	0.177
SC 1295	1379	1335	0.112	-0.075
SC 1296	656	842	-0.075	-0.158
SC 1297	2666	1628	-0.024	0.050
SC 1298	868	705	-0.069	-0.179
SC 1299	744	744	0.053	-0.030
SC 1300	1528	1437	0.105	0.549
SC 1301	2041	1874	0.682	0.877
SC 1302	479	271	0.957	1.004
SC 1303	1188	991	0.647	0.766
SC 1304	774	714	0.038	-0.229
SC 1305	4084	2918	0.356	0.480
SC 1306	472	376	0.102	-0.078
SC 1307	1570	1599	-0.056	-0.301
SC 1308	1300	1452	-0.175	-0.312
SC 1309	2888	3488	-0.205	-0.372
SC 1310	955	1327	-0.694	-0.874
SC 1311	3075	4116	-0.394	-0.580
SC 1312	2724	3692	-0.386	-0.555
SC 1313	515	601	-0.110	-0.225
SC 1314	2210	2819	-0.247	-0.543
SC 1315	2281	1909	0.298	0.392
SC 1316	1613	2111	-0.329	-0.470
SC 1317	2151	2408	-0.417	-0.734
SC 1318	1259	1868	-0.449	-0.529
SC 1319	1467	852	0.041	0.161
SC 1320	1435	1430	0.008	0.097
SC 1321	504	540	0.176	0.237
SC 1322	973	1365	-0.756	-0.758
SC 1323	729	923	-0.202	-0.083
SC 1324	2122	1794	0.312	0.265
SC 1325	1486	1491	-0.005	0.069
SC 1326	397	416	-0.185	-0.390
SC 1327	1232	1843	-0.533	-0.556
SC 1328	1521	2392	-0.348	-0.370
SC 1329	929	1171	-0.406	-0.434
SC 1330	946	984	-0.114	-0.309
SC 1331	992	871	0.245	0.252
SC 1332	2088	1870	-0.097	-0.079
SC 1333	1646	1950	-0.561	-0.895
SC 1334	1823	2655	-0.188	-0.369
SC 1335	2629	1786	-0.090	0.179
SC 1336	1508	1881	-0.254	-0.363
SC 1337	2032	2161	-0.025	-0.180
SC 1338	1290	1067	0.304	0.347
SC 1339	1112	1014	0.021	0.097
SC 1340	663	725	-0.105	-0.080
SC 1341	921	1113	-0.501	-0.591
SC 1342	406	453	-0.142
SC 1343	1647	1704	-0.161	-0.124
SC 1344	3156	2783	0.031	-0.011
SC 1345	503	551	-0.119	-0.105
SC 1346	1408	1533	0.022	0.131
SC 1347	1465	1400	-0.047	-0.184
SC 1348	4364	7572	-0.235	-0.218
SC 1349	1273	1434	-0.241	-0.562
SC 1350	1404	1575	-0.216	-0.488
SC 1351	2001	1845	-0.063	-0.272
SC 1352	1676	1572	-0.152	-0.232
SC 1353	1976	1826	0.665	0.822
SC 1354	752	814	0.015	0.031
SC 1355	2336	2431	-0.109	-0.206
SC 1356	726	739	-0.085	-0.185
SC 1357	875	1097	-0.373	-0.461
SC 1358	1025	1079	0.184	0.095
SC 1359	1126	1337	0.208	0.496
SC 1360	1172	1379	0.068	-0.059
SC 1361	2433	1982	-0.026	0.107
SC 1362	687	909	-0.382	-0.608
SC 1363	1925	2001	-0.241	-0.434
SC 1364	969	1376	-0.423	-0.697
SC 1365	2114	3123	-0.531	-0.597
SC 1366	1374	1954	-0.742	-0.787
SC 1367	1459	1424	-0.047	0.199
SC 1368	733	607	0.119	-0.078
SC 1369	1344	1426	0.154	0.209
SC 1370	2083	2496	-0.386	-0.521
SC 1371	908	1301	-0.389	-0.520
SC 1372	1642	1097	-0.163	-0.006
SC 1373	804	908	-0.217	-0.151
SC 1374	1001	923	0.075	-0.003
SC 1375	956	957	-0.139	-0.374
SC 1376	1722	1664	-0.371	-0.144
SC 1377	586	710	-0.312	-0.341
SC 1378	572	776	-0.407	-0.491
SC 1379	914	724	-0.197	-0.023
SC 1380	1194	1194	0.276	0.223
SC 1381	871	1413	-0.419	-0.636
SC 1382	1579	1414	-0.203	-0.206
SC 1383	542	490	0.174
SC 1384	863	418	-0.203	-0.347
SC 1385	1678	919	-0.046	-0.110
SC 1386	1186	1343	0.065	-0.079
SC 1387	823	904	-0.204	-0.442
SC 1388	1597	1637	0.076	0.095
SC 1389	536	599	-0.119	-0.087
SC 1390	2771	2411	0.208	-0.060
SC 1391	1336	1817	-0.533	-0.905
SC 1392	1634	1019	0.204	0.392
SC 1393	2639	2757	0.085
SC 1394	934	898	0.021	-0.187
SC 1395	801	599	0.044	0.055
SC 1396	828	818	0.024	0.038
SC 1397	1734	1192	0.194	0.371
SC 1398	1438	1603	-0.186	-0.336
SC 1399	613	976	-0.404	-0.597
SC 1400	1359	1062	0.639	1.016
SC 1401	1859	1897	-0.051	-0.343
SC 1402	7629	4886	0.757	1.030
SC 1403	851	986	-0.365	-0.424
SC 1404	2789	3955	-0.396	-0.396
SC 1405	4311	4270	0.032	0.013
SC 1406	8761	4161	1.407	0.954
SC 1407	614	659	-0.131	-0.264
SC 1408	978	1241	-0.532	-0.636
SC 1409	3195	5608	-0.914	-1.025
SC 1410	2564	3701	-0.769	-0.939
SC 1411	1323	2123	-0.539	-0.673
SC 1412	1498	3302	-0.873	-0.948
SC 1413	2360	4409	-1.046	-1.078
SC 1414	4070	3979	-0.169	-0.309
SC 1415	2452	5240	-0.770	-0.938
SC 1416	6115	8974	-0.455	-0.548
SC 1417	955	1409	-0.109	-0.203
SC 1418	873	948	-0.332	-0.380
SC 1419	2162	3205	-0.567	-0.815
SC 1420	1084	1893	-0.759	-0.954
SC 1421	717	1272	-0.525	-0.578
SC 1422	642	910	-0.235	-0.206
SC 1423	377	479	-0.361	-0.216
SC 1424	1546	3045	-0.688	-0.790
SC 1425	772	1341	-0.781	-0.901
SC 1426	1523	2337	-0.767	-1.111
SC 1427	1854	2535	-0.783	-0.936
SC 1428	1854	3010	-0.594	-0.858
SC 1429	826	686	0.299	0.154
SC 1430	12451	15462	-0.276	-0.368
SC 1431	1238	1968	-0.505	-0.625
SC 1432	2278	3011	-0.299	-0.376
SC 1433	1691	2970	-0.413	-0.627
SC 1434	2563	4491	-0.534	-0.884
SC 1435	5418	6563	0.005	0.132
SC 1436	2157	3442	-0.412	-0.784
SC 1437	456	753	-0.476	-0.490
SC 1438	1010	706	-0.034	-0.250
SC 1439	887	1865	-0.821	-0.925
SC 1440	3211	4682	-0.375	-0.376
SC 1441	2159	3507	-0.536	-0.553
SC 1442	3184	6210	-0.343	-0.472
SC 1443	527	716	-0.240	-0.068
SC 1444	1351	1835	-0.359	-0.562
SC 1445	1315	1891	-0.450	-0.515
SC 1446	3315	5963	-0.533	-0.672
SC 1447	1140	1994	-0.667	-0.970
SC 1448	2799	4315	-0.594	-0.741
SC 1449	2443	2899	0.198	-0.039
SC 1450	730	1015	-0.485	-0.608
SC 1451	1243	1578	-0.176	-0.368
SC 1452	938	1034	-0.017	0.056
SC 1453	2932	2851	0.022	0.021
SC 1454	1319	2083	-0.568	-0.540
SC 1455	2694	5544	-0.691	-0.783
SC 1456	953	2652	-0.582	-0.875
SC 1457	793	742	0.331	0.301
SC 1458	1941	2003	-0.058	-0.323
SC 1459	860	853	0.072	-0.055
SC 1460	737	766	-0.218	-0.413
SC 1461	360	360	0.075	0.043
SC 1462	905	796	0.062	0.056
SC 1463	658	658	-0.199	0.026
SC 1464	1314	1889	-0.457	-0.476
SC 1465	1128	881	0.365	0.548
SC 1466	1259	1168	0.125	-0.090
SC 1467	694	710	0.075	-0.021
SC 1468	1633	2057	-0.402	-0.628
SC 1469	1465	1646	0.055	-0.103
SC 1470	2226	2705	-0.117	-0.310
SC 1471	551	612	-0.161	-0.181
SC 1472	1470	1338	0.205	0.063
SC 1473	806	763	-0.073	-0.138
SC 1474	1401	787	1.055	0.896
SC 1475	1914	1613	0.504	0.795
SC 1476	892	1207	-0.278	-0.589
SC 1477	2247	2245	-0.115	-0.503
SC 1478	3141	3484	-0.022	-0.004
SC 1479	832	1091	-0.435	-0.591
SC 1480	1314	1617	-0.182	-0.089
SC 1481	658	1433	-1.383	-1.825
SC 1482	1044	1389	-0.819	-0.965
SC 1483	736	1727	-0.974	-1.298
SC 1484	1533	2666	-0.522	-0.785
SC 1485	557	828	-0.449	-0.567
SC 1486	1328	1320	-0.041	-0.188
SC 1487	1508	1374	0.065	0.173
SC 1488	846	382	1.073	1.218
SC 1489	7869	1502	2.686	3.944
SC 1490	1353	1695	-0.333	-0.760
SC 1491	2348	2112	0.258	0.266
SC 1492	884	1016	-0.110	-0.147
SC 1493	1742	1460	0.334	0.380
SC 1494	4395	1913	1.334	1.591
SC 1495	2273	1900	0.159	0.335
SC 1496	1284	1202	0.094	0.032
SC 1497	2704	2232	0.346	0.802
SC 1498	2305	1633	0.241	0.215
SC 1499	1968	1251	0.080	0.122
SC 1500	1453	1540	-0.053	-0.089
SC 1501	1182	1182	0.019	0.045
SC 1502	1376	1504	0.003	0.219
SC 1503	2281	2086	0.218	0.421
SC 1504	2509	1589	1.066	1.163
SC 1505	955	1402	-0.023	-0.086
SC 1506	537	731	-0.066	-0.032
SC 1507	593	485	-0.055	0.036
SC 1508	2246	1818	0.119	-0.022
SC 1509	580	644	-0.143	-0.148
SC 1510	1830	1971	-0.069	0.056
SC 1511	817	716	-0.002	0.092
SC 1512	1948	1299	0.081	0.218
SC 1513	452	372	0.402
SC 1514	615	662	0.228	0.269
SC 1515	1765	2387	-0.550	-0.707
SC 1516	1059	2359	-0.475	-0.746
SC 1517	762	780	0.080	-0.004
SC 1518	2130	4142	-0.765	-0.940
SC 1519	4721	6465	-0.495	-0.801
SC 1520	1628	1658	-0.209	-0.204
SC 1521	1491	1913	-0.189	-0.454
SC 1522	8551	12096	-0.414	-0.537
SC 1523	1239	4650	-1.089	-1.080
SC 1524	16505	19432	-0.395	-0.615
SC 1525	923	1511	-0.628	-0.690
SC 1526	1501	1596	-0.416	-0.341
SC 1527	653	685	-0.128	-0.144
SC 1528	1200	1200	0.631	0.800
SC 1529	786	786	0.352	0.333
SC 1530	979	1001	-0.138	-0.029
SC 1531	1877	2265	-0.184	-0.427
SC 1532	1350	1635	-0.128	-0.210
SC 1533	718	641	0.210	0.090
SC 1534	429	391	0.182	0.183
SC 1535	1368	840	0.028	0.113
SC 1536	1262	1173	0.000	-0.023
SC 1537	977	687	0.220	0.328
SC 1538	637	736	-0.135	-0.268
SC 1539	1110	1075	0.186	0.325
SC 1540	2164	2530	-0.293	-0.293
SC 1541	1548	1620	0.056	0.059
SC 1542	863	907	-0.032	-0.085
SC 1543	1733	1246	0.236	0.396
SC 1544	1379	4761	-1.719	-1.583
SC 1545	1168	4501	-1.705	-2.055
SC 1546	830	1117	-0.379	-0.490
SC 1547	809	2095	-1.272	-1.510
SC 1548	1373	1120	0.254	-0.047
SC 1549	1007	869	0.434	0.495
SC 1550	2479	706	1.213	1.961
SC 1551	1453	834	0.965	1.634
SC 1552	1727	876	1.470	2.356
SC 1553	2159	1042	1.489	2.027
SC 1554	2523	1032	1.634	1.865
SC 1555	3578	3254	0.141	-0.037
SC 1556	1934	2786	-0.004	0.082
SC 1557	6408	5071	0.730	0.706
SC 1558	533	572	-0.074	-0.026
SC 1559	891	942	-0.183	-0.202
SC 1560	860	1265	-0.547	-0.717
SC 1561	1063	1377	-0.331	-0.341
SC 1562	3174	4779	-0.372	-0.732
SC 1563	938	1400	-0.318	-0.332
SC 1564	2711	900	1.191	1.377
SC 1565	1184	894	0.378	0.311
SC 1566	1189	1001	0.161	0.138
SC 1567	7193	4148	0.795	1.001
SC 1568	3051	2772	0.656	0.723
SC 1569	5975	2751	1.164	1.268
SC 1570	1617	953	0.972	0.959
SC 1571	8124	2777	1.895	2.339
SC 1572	9219	2923	2.313	2.862
SC 1573	698	982	-0.387	-0.430
SC 1574	1851	1924	-0.050	-0.168
SC 1575	2890	4769	-1.105	-1.138
SC 1576	3314	3147	0.133	0.070
SC 1577	736	1085	-0.176	-0.200
SC 1578	400	560	-0.536	-0.856
SC 1579	4402	6344	-0.794	-0.730
SC 1580	1948	2307	-0.058	0.152
SC 1581	2882	1553	1.278	1.421
SC 1582	928	837	0.126	0.139
SC 1583	3318	2860	0.646	0.958
SC 1584	833	551	0.637	0.653
SC 1585	2034	1781	0.582	0.824
SC 1586	1498	1308	-0.059	-0.366
SC 1587	1497	1563	-0.405	-0.311
SC 1588	1640	1460	-0.226	-0.159
SC 1589	2425	2798	-0.293	-0.311
SC 1590	1783	1977	-0.070	-0.035
SC 1591	960	566	-0.016	0.186
SC 1592	1352	861	0.011	0.164
SC 1593	1506	1556	0.084	0.189
SC 1594	2039	980	0.283	0.612
SC 1595	807	810	-0.028	0.153
SC 1596	1833	1811	0.096	-0.017
SC 1597	3192	2343	0.327	0.213
SC 1598	1111	493	1.058	1.275
SC 1599	1344	1500	-0.212	-0.322
SC 1600	577	839	-0.562	-0.818
SC 1601	1308	2415	-0.745	-1.026
SC 1602	1750	1506	0.098	0.026
SC 1603	1064	1335	-0.045	-0.105
SC 1604	555	756	-0.082	-0.033
SC 1605	701	785	-0.132	-0.231
SC 1606	2544	1605	0.111	0.307
SC 1607	1974	1392	0.378	0.515
SC 1608	2493	2383	-0.167	-0.015
SC 1609	751	898	-0.107	-0.163
SC 1610	1112	1148	0.061	0.165
SC 1611	479	395	-0.246	-0.187
SC 1612	614	749	-0.126	0.228
SC 1613	762	826	0.048	-0.118
SC 1614	1174	1415	-0.220	-0.377
SC 1615	810	1197	0.086	0.152
SC 1616	1320	1263	-0.046	0.238
SC 1617	1285	954	0.023	0.183
SC 1618	933	1232	-0.006	0.039
SC 1619	1318	1264	-0.028	-0.420
SC 1620	2089	1494	0.854	0.949
SC 1621	15240	2661	2.624	2.927
SC 1622	11228	1642	3.143	3.299
SC 1623	1912	1967	-0.106	-0.064
SC 1624	542	467	0.220	0.324
SC 1625	668	640	-0.084	-0.453
SC 1626	1026	1155	0.019	0.078
SC 1627	1233	1276	0.015	0.103
SC 1628	1161	992	0.002	0.266
SC 1629	786	702	-0.038	-0.014
SC 1630	338	389	-0.273	-0.406
SC 1631	1131	1946	-0.464	-0.627
SC 1632	1140	4016	-1.137	-1.502
SC 1633	1574	1661	-0.106	-0.192
SC 1634	981	1581	-0.256	-0.363
SC 1635	865	774	0.483	0.667
SC 1636	959	663	0.071	0.262
SC 1637	1138	1242	-0.037	-0.057
SC 1638	1343	1163	-0.288	-0.442
SC 1639	395	1400	0.519	0.546
SC 1640	838	1125	-0.250	-0.265
SC 1641	2241	3089	-0.275	-0.302
SC 1642	1276	1252	0.040
SC 1643	1547	817	0.038	0.310
SC 1644	1254	991	0.443	0.809
SC 1645	1935	2217	-0.078	0.069
SC 1646	1367	1281	0.026	0.061
SC 1647	1074	917	0.123	0.118
SC 1648	735	857	0.048	-0.011
SC 1649	678	640	0.056	-0.021
SC 1650	1711	1583	0.264	0.233
SC 1651	524	398	0.316	0.478
SC 1652	648	590	0.128	0.058
SC 1653	806	833	-0.057	-0.136
SC 1654	1839	1443	-0.081	-0.080
SC 1655	1005	1150	-0.284	-0.109
SC 1656	602	673	-0.088	-0.142
SC 1657	1563	1352	0.158	0.068
SC 1658	757	974	0.001	-0.029
SC 1659	389	420	-0.017	-0.011
SC 1660	1444	717	0.216	0.421
SC 1661	1575	1365	0.124	0.143
SC 1662	535	680	0.033	-0.080
SC 1663	802	615	-0.159	-0.277
SC 1664	552	521	0.041	0.229
SC 1665	748	887	-0.079	-0.168
SC 1666	1283	1092	0.199	0.175
SC 1667	1349	1573	-0.046	-0.282
SC 1668	1591	1966	-0.525	-0.486
SC 1669	5749	4933	0.357	0.219
SC 1670	1774	1444	0.313	0.073
SC 1671	3937	4019	0.279	0.229
SC 1672	658	517	-0.034	-0.069
SC 1673	1537	2229	0.245	0.380
SC 1674	382	334	0.162
SC 1675	810	1263	-0.543	-0.687
SC 1676	724	1097	-0.690	-0.835
SC 1677	2697	4019	-0.478	-0.636
SC 1678	1240	1656	-0.320	-0.343
SC 1679	1417	1335	-0.117	-0.204
SC 1680	801	706	-0.286	-0.274
SC 1681	717	717	-0.116	-0.113
SC 1682	2148	1573	-0.324	-0.251
SC 1683	1438	2286	-0.349	-0.570
SC 1684	524	709	-0.162	-0.346
SC 1685	1439	2601	-0.574	-0.465
SC 1686	1847	1584	0.023	-0.095
SC 1687	695	802	-0.358	-0.475
SC 1688	5537	7093	-0.038	-0.194
SC 1689	966	6495	-2.580	-2.679
SC 1690	956	1239	-0.211	-0.223
SC 1691	3217	3537	-0.024	-0.190
SC 1692	1373	3091	-1.168	-1.173
SC 1693	616	657	-0.180	-0.200
SC 1694	2385	1786	-0.191	-0.167
SC 1695	2381	3113	-0.208	-0.366
SC 1696	518	573	-0.113	-0.128
SC 1697	1400	1626	-0.348	-0.528
SC 1698	659	1359	-0.659	-0.454
SC 1699	509	953	-0.894	-1.086
SC 1700	2905	3322	-0.295	-0.537
SC 1701	1681	2217	-0.701	-1.345
SC 1702	2331	2990	-0.520	-1.180
SC 1703	1277	1446	-0.116	-0.308
SC 1704	1794	1881	-0.411	-0.319
SC 1705	1688	1965	-0.277	-0.615
SC 1706	2178	2269	-0.151	-0.398
SC 1707	1877	2183	-0.190	-0.129
SC 1708	3097	3163	-0.065	-0.126
SC 1709	1880	1689	0.271	0.289
SC 1710	1254	1408	0.204	0.070
SC 1711	1112	1127	-0.128	-0.182
SC 1712	3193	3597	-0.282	-0.508
SC 1713	1547	1542	0.099	0.073
SC 1714	3098	906	1.360	1.278
SC 1715	862	1081	-0.023	-0.173
SC 1716	3765	2549	0.157	0.316
SC 1717	729	850	0.033	-0.041
SC 1718	1209	1126	0.000	0.124
SC 1719	649	596	-0.158	-0.088
SC 1720	1582	1708	-0.543	-1.028
SC 1721	716	1163	-0.524	-0.586
SC 1722	1928	2022	0.035	-0.029
SC 1723	489	695	-0.445	0.283
SC 1724	363	494	-0.661	-0.226
SC 1725	976	1250	-0.423	-0.413
SC 1726	1541	1457	-0.157	-0.276
SC 1727	4693	7258	-0.703	-0.901
SC 1728	2945	5513	-0.528	-0.435
SC 1729	1066	982	0.101	0.162
SC 1730	1233	981	0.179	0.198
SC 1731	1533	2471	-0.649	-0.750
SC 1732	413	561	-0.944	-1.012
SC 1733	1369	1982	-0.354	-0.318
SC 1734	640	539	-0.092	0.284
SC 1735	3312	2724	0.375	0.547
SC 1736	1434	922	-0.034	-0.071
SC 1737	1185	1357	-0.064	0.000
SC 1738	1698	2462	-0.301	-0.517
SC 1739	394	367	0.116	0.225
SC 1740	2246	3264	-0.546	-0.436
SC 1741	389	488	-0.502	-0.508
SC 1742	763	991	-0.424	-0.580
SC 1743	1611	1305	0.171	0.350
SC 1744	819	883	-0.279	-0.175
SC 1745	994	994	0.187	0.335
SC 1746	435	301	0.485	1.063
SC 1747	1157	1106	0.553	0.583
SC 1748	1731	1561	0.144	0.378
SC 1749	1744	756	1.334	1.391
SC 1750	925	1668	-0.647	-0.879
SC 1751	1449	1933	-0.111	-0.106
SC 1752	892	1495	-0.507	-0.647
SC 1753	2379	2052	0.054	0.280
SC 1754	698	698	0.040	0.078
SC 1755	1819	2831	-0.829	-1.213
SC 1756	314	556	-0.652	-0.613
SC 1757	824	1654	-0.777	-0.990
SC 1758	946	1938	-0.575	-0.849
SC 1759	2249	4130	-0.571	-0.906
SC 1760	1461	1763	-0.672	-0.751
SC 1761	1495	2667	-0.706	-0.986
SC 1762	930	1626	-0.474	-0.630
SC 1763	732	846	-0.672	-0.751
SC 1764	1119	2112	-0.538	-0.790
SC 1765	1078	1807	-0.367	-0.700
SC 1766	1419	1570	-0.378	-0.755
SC 1767	1522	1686	-0.243	-0.512
SC 1768	1997	3585	-0.628	-0.880
SC 1769	1976	2578	-0.364	-0.629
SC 1770	5658	1205	2.693	3.271
SC 1771	2207	2344	-0.251	-0.264
SC 1772	2050	2027	0.264	0.437
SC 1773	576	690	-0.127	-0.147
SC 1774	4327	5277	-0.289	-0.381
SC 1775	4149	7810	-0.442	-0.545
SC 1776	8098	10137	-0.335	-0.383
SC 1777	5591	8668	-0.491	-0.574
SC 1778	627	715	-0.306	-0.264
SC 1779	1219	1597	-0.430	-0.555
SC 1780	892	967	-0.378	-0.452
SC 1781	969	953	-0.203	-0.157
SC 1782	1331	1273	-0.363	-0.251
SC 1783	782	1097	-0.626	-0.756
SC 1784	770	770	-0.022	-0.091
SC 1785	1600	2538	-0.452	-0.595
SC 1786	1445	1084	-0.015	-0.200
SC 1787	1490	1148	0.207	0.075
SC 1788	1293	1072	0.042	0.391
SC 1789	696	467	-0.132	0.178
SC 1790	1628	1706	-0.129	0.022
SC 1791	740	577	0.023	-0.008
SC 1792	1333	1130	0.114	0.101
SC 1793	2540	1272	0.000	0.044
SC 1794	714	714	0.147	0.062
SC 1795	479	611	0.110	-0.025
SC 1796	1975	1549	0.066	0.393
SC 1797	625	630	-0.024	0.045
SC 1798	664	622	0.091	0.165
SC 1799	454	457	-0.130	-0.318
SC 1800	1186	1229	0.137	0.188
SC 1801	853	695	0.224	0.162
SC 1802	1612	1797	-0.012	0.036
SC 1803	547	543	-0.069	-0.090
SC 1804	939	1021	-0.036	-0.099
SC 1805	873	1022	-0.228	-0.203
SC 1806	771	892	0.031	0.016
SC 1807	664	736	0.320	0.326
SC 1808	549	549	0.398	0.462
SC 1809	977	746	0.301	0.429
SC 1810	776	940	-0.003	-0.041
SC 1811	890	1359	-0.325	-0.438
SC 1812	1964	1384	0.312	0.654
SC 1813	6220	1221	2.537	3.224
SC 1814	1951	2060	0.114	0.159
SC 1815	3889	2378	1.145	1.518
SC 1816	1513	1215	0.415	0.650
SC 1817	551	537	-0.117	0.053
SC 1818	623	892	0.021	0.065
SC 1819	726	712	0.195	0.097
SC 1820	327	271	0.410
SC 1821	1146	973	-0.092	-0.208
SC 1822	1785	3449	-0.756	-0.820
SC 1823	1296	1441	-0.119	0.028
SC 1824	470	530	-0.232	0.023
SC 1825	1719	3784	-1.027	-1.056
SC 1826	1634	2990	-0.827	-1.165
SC 1827	2393	4452	-1.040	-1.066
SC 1828	5077	9025	-0.915	-0.824
SC 1829	2915	6259	-1.361	-1.180
SC 1830	2658	4858	-0.926	-1.273
SC 1831	3105	4543	-0.751	-0.904
SC 1832	1359	2028	-1.302	-1.646
SC 1833	2347	1648	-0.025	0.038
SC 1834	1030	1704	-0.660	-0.833
SC 1835	1081	1311	-0.217	-0.292
SC 1836	1096	1493	-0.289	-0.319
SC 1837	1678	1558	0.094	-0.087
SC 1838	449	480	-0.109	-0.147
SC 1839	537	784	-0.378	-0.449
SC 1840	1157	2452	-1.092	-1.374
SC 1841	1590	2344	-0.796	-1.021
SC 1842	1796	3225	-1.031	-1.113
SC 1843	607	1308	-0.494	-0.864
SC 1844	3321	5245	-0.576	-0.720
SC 1845	1411	2194	-0.599	-0.939
SC 1846	1983	4221	-0.258	-0.765
SC 1847	1325	1465	0.050	0.048
SC 1848	1318	1318	-0.200	-0.102
SC 1849	697	987	-0.201	-0.313
SC 1850	2124	1921	-0.026	-0.132
SC 1851	1156	2484	-0.549	-0.673
SC 1852	6091	7907	-0.362	-0.384
SC 1853	4824	4824	-0.119	-0.066
SC 1854	4888	5852	-0.421	-0.706
SC 1855	2267	2248	0.452	0.878
SC 1856	712	865	-0.271	-0.226
SC 1857	1945	2142	-0.335	-0.498
SC 1858	1959	2339	-0.203	-0.267
SC 1859	1231	1837	-0.210	-0.113
SC 1860	600	546	0.466	0.515
SC 1861	1033	1151	-0.065	-0.091
SC 1862	1483	1607	-0.251	-0.301
SC 1863	1029	721	0.059	0.197
SC 1864	1465	1465	0.029	0.190
SC 1865	1462	1278	0.369	0.541
SC 1866	1220	1708	-0.092	0.069
SC 1867	1262	1748	-0.044	-0.170
SC 1868	2228	2112	0.373	0.092
SC 1869	458	1243	-1.110	-1.693
SC 1870	1876	1724	0.269	0.167
SC 1871	4347	3545	0.515	0.541
SC 1872	1589	1709	0.009	-0.046
SC 1873	722	644	0.200	0.205
SC 1874	16018	1148	4.095	4.825
SC 1875	3801	1671	1.533	1.783
SC 1876	1238	661	1.162	1.001
SC 1877	1996	1294	0.506	1.079
SC 1878	1220	969	0.291	0.405
SC 1879	625	663	0.069	0.005
SC 1880	657	722	-0.098	-0.032
SC 1881	1324	1867	-0.256	-0.086
SC 1882	568	622	0.016	0.017
SC 1883	468	537	-0.200	-0.217
SC 1884	462	528	-0.279	-0.313
SC 1885	1281	1324	-0.035	-0.173
SC 1886	2322	2237	0.350	0.455
SC 1887	1409	1101	0.227	0.385
SC 1888	571	452	0.159	0.033
SC 1889	1796	1691	0.048	0.108
SC 1890	2342	3611	0.317	0.202
SC 1891	666	700	0.049	0.073
SC 1892	1767	1026	-0.024	0.002
SC 1893	1611	1181	0.274	0.430
SC 1894	883	793	0.312	0.262
SC 1895	1083	1083	0.357	0.486
SC 1896	1245	1202	-0.019	-0.032
SC 1897	1208	1208	0.094	0.091
SC 1898	1070	1299	-0.045	-0.096
SC 1899	1656	995	0.643	0.870
SC 1900	820	644	0.081	0.026
SC 1901	719	883	-0.142	-0.424
SC 1902	954	1222	-0.170	-0.228
SC 1903	2249	1575	0.203	0.449
SC 1904	19602	20400	-0.129	-0.399
SC 1905	1066	1064	-0.146	-0.348
SC 1906	674	772	-0.066	-0.064
SC 1907	2528	2521	0.036	0.133
SC 1908	948	1049	-0.367	-0.525
SC 1909	2905	3549	-0.479	-0.530
SC 1910	481	491	-0.196	-0.344
SC 1911	655	759	-0.176	-0.210
SC 1912	726	546	0.068	0.481
SC 1913	613	613	-0.007	0.025
SC 1914	11649	4231	2.060	2.296
SC 1915	5928	2557	1.415	1.754
SC 1916	4475	1908	1.313	1.679
SC 1917	6070	2146	1.491	1.745
SC 1918	2991	1589	0.962	1.283
SC 1919	2153	3182	-0.555	-0.729
SC 1920	1136	1017	0.452	0.469
SC 1921	1296	1096	0.155	0.268
SC 1922	1734	1462	0.250	0.418
SC 1923	1197	1778	-0.132	0.137
SC 1924	1533	1631	-0.266	-0.199
SC 1925	1271	1325	-0.110	0.006
SC 1926	638	864	-0.674	-0.756
SC 1927	4067	3329	-0.082	0.239
SC 1928	873	725	0.122	0.052
SC 1929	1898	1244	-0.169	-0.131
SC 1930	376	514	-0.178	-0.256
SC 1931	608	797	-0.346	-0.590
SC 1932	3000	2509	0.575	0.586
SC 1933	3299	2503	0.895	1.328
SC 1934	865	718	0.500	0.630
SC 1935	1215	1419	0.152	-0.064
SC 1936	1957	2030	0.115	-0.062
SC 1937	969	623	-0.021	0.106
SC 1938	1171	955	0.103	-0.205
SC 1939	1710	1530	0.238	0.370
SC 1940	1576	1023	-0.056	0.081
SC 1941	1397	1539	-0.339	-0.358
SC 1942	814	735	0.246	0.335
SC 1943	2347	2117	-0.066	-0.249
SC 1944	1780	2175	-0.306	-0.340
SC 1945	1144	2039	-0.556	-0.785
SC 1946	481	845	-0.469	-0.506
SC 1947	837	1413	-0.881	-0.931
SC 1948	624	1307	-0.727	-0.701
SC 1949	1102	1175	-0.201	-0.417
SC 1950	930	1382	-0.567	-0.612
SC 1951	456	548	-0.163	0.037
SC 1952	685	798	-0.199	-0.261
SC 1953	1001	1001	-0.054	-0.088
SC 1954	902	1067	-0.292	-0.504
SC 1955	1015	1123	-0.405	-0.624
SC 1956	1252	2229	-0.622	-0.738
SC 1957	1926	2890	-0.262	-0.480
SC 1958	1938	2735	-0.413	-0.155
SC 1959	2209	2418	-0.335	-0.587
SC 1960	1437	1910	-0.516	-0.893
SC 1961	1276	1059	0.159	0.145
SC 1962	1956	2124	-0.087	-0.186
SC 1963	1552	2016	-0.438	-0.744
SC 1964	1414	1572	-0.376	-0.792
SC 1965	1152	1402	-0.061	-0.285
SC 1966	1563	2001	-0.375	-0.697
SC 1967	1520	2292	-0.662	-0.860
SC 1968	1158	1158	0.225	0.358
SC 1969	281	207	0.570	0.858
SC 1970	2245	2860	-0.332	-0.460
SC 1971	1571	1615	-0.313	-0.381
SC 1972	1826	1803	-0.319	-0.382
SC 1973	5603	6194	-0.124	-0.242
SC 1974	4826	2079	1.487	1.824
SC 1975	1384	2006	0.086	0.130
SC 1976	2118	1240	0.062	0.195
SC 1977	531	546	0.066	0.031
SC 1978	572	772	-0.446	-0.646
SC 1979	1300	2085	-0.661	-0.737
SC 1980	1646	2108	-0.545	-0.551
SC 1981	928	1027	-0.010	0.222
SC 1982	1943	3377	-0.718	-0.835
SC 1983	11379	10411	0.129	0.097
SC 1984	4895	7221	-0.350	-0.316
SC 1985	6025	4818	0.796	0.846
SC 1986	1003	1782	-0.497	-0.629
SC 1987	1034	1457	-0.382	-0.390
SC 1988	4093	4665	-0.025	0.012
SC 1989	837	1247	-0.511	-0.564
SC 1990	3562	4243	-0.314	-0.623
SC 1991	749	1160	-0.608	-0.751
SC 1992	2468	4093	-0.656	-0.699
SC 1993	1366	2577	-1.087	-1.301
SC 1994	2852	4897	-0.656	-0.685
SC 1995	2027	3099	-0.770	-0.989
SC 1996	2329	2808	-0.065	-0.265
SC 1997	925	1528	-0.580	-0.562
SC 1998	1347	2025	-0.630	-0.848
SC 1999	2610	3576	-0.413	-0.494
[truncated: 5,521 more rows]
